# Supplementary material for: KDM4C Contributes to Trophoblast-like Stem Cell Conversion from Porcine-Induced Pluripotent Stem Cells (piPSCs) via Regulating CDX2
Source: Int J Mol Sci. 2022 Jul 8;23(14):7586. doi: 10.3390/ijms23147586 (PMC9323581; doi:10.3390/ijms23147586)
Supplement: Supplementary file 1 [file ijms-23-07586-s001.zip]

Archive with 1 entries (1 files):
- ijms-1799518-supplementary.pdf
